# Supplementary material for: Synthesis of Coumarin Derivatives: A New Class of Coumarin-Based G Protein-Coupled Receptor Activators and Inhibitors
Source: Polymers (Basel). 2022 May 15;14(10):2021. doi: 10.3390/polym14102021 (PMC9147790; doi:10.3390/polym14102021)
Supplement: Supplementary file 1 [file polymers-14-02021-s001.zip]

Archive with 1 entries (1 files):
- polymers-1657567-supplementary materials.pdf
